# Supplementary material for: A Quantitative Systems Pharmacology Platform Reveals NAFLD Pathophysiological States and Targeting Strategies
Source: Metabolites. 2022 Jun 7;12(6):528. doi: 10.3390/metabo12060528 (PMC9227696; doi:10.3390/metabo12060528)
Supplement: Supplementary file 1 [file metabolites-12-00528-s001.zip]

Archive with 1 entries (1 files):
- metabolites-1726303-supplementary.pdf
